# Supplementary material for: Anticancer Potential, Phenolic Profile, and Antioxidant Properties of Synsepalum dulcificum (Miracle Berry) in Colorectal Tumor Cell Lines
Source: Antioxidants (Basel). 2025 Mar 24;14(4):381. doi: 10.3390/antiox14040381 (PMC12024304; doi:10.3390/antiox14040381)
Supplement: Supplementary file 1 [file antioxidants-14-00381-s001.zip]

Archive with 1 entries (1 files):
- antioxidants-3328968-supplementary.pdf
